# Supplementary material for: Aerobic and Muscle-Strengthening Physical Activity, Television Viewing, and Nonalcoholic Fatty Liver Disease: The CARDIA Study
Source: J Clin Med. 2023 Aug 28;12(17):5603. doi: 10.3390/jcm12175603 (PMC10488389; doi:10.3390/jcm12175603)
Supplement: Supplementary file 1 [file jcm-12-05603-s001.zip]

Archive with 1 entries (1 files):
- jcm-2537444-supplementary.pdf
